# Supplementary material for: Exploring Spin-Phonon Coupling in Magnetic 2D Metal-Organic Frameworks
Source: Nanomaterials (Basel). 2023 Mar 25;13(7):1172. doi: 10.3390/nano13071172 (PMC10097403; doi:10.3390/nano13071172)
Supplement: Supplementary file 1 [file nanomaterials-13-01172-s001.zip]

Archive with 1 entries (1 files):
- nanomaterials-2305676-supplementary.pdf
